# Supplementary material for: Prevalence, treatment, and factors associated with cryptococcal meningitis post introduction of integrase inhibitors antiretroviral based regimens among People Living with HIV in Tanzania
Source: PLoS One. 2024 Feb 27;19(2):e0294940. doi: 10.1371/journal.pone.0294940 (PMC10898767; doi:10.1371/journal.pone.0294940)
Supplement: S1 Dataset — (XLSX) [file pone.0294940.s002.xlsx]

## Sheet: Sheet1
Age	Gender	Residence	Occupation category	Marital status	Weight	Cd4atcrag	CD42019	CD42020	CD42021	CD42022	VL2019	VL2020	VL2021	VL2022	CrAg	Cragmed	Outcome	Occupational exposure	ART defaulter
26	Female	Urban	Unemployed	Married	65	379			379	612			TND	43	Positive	Fluconazole	Recovered	No	No
38	Female	Urban	Self employed	Single	63.9	174			174	243					Positive	Fluconazole	Loss to follow-up	No	No
58	Male	Urban	Employed	Married	63	288				288			<20		Positive	Fluconazole	Loss to follow-up	Yes	Yes
30	Male	Urban	Self employed	Married	58	338				338				<20	Positive	Fluconazole	Recovered	No	Yes
43	Male	Urban	Self employed	Single	49	18				18					Positive	Flu,5FU,Amphotericin	Recovered	Yes	Yes
46	Female	Urban	Unemployed	Married	44.2	193	193								Positive	Fluconazole	Loss to follow-up	No	Yes
37	Male	Urban	Employed	Single	52	172	172								Positive	Fluconazole	Loss to follow-up	Yes	No
37	Female	Urban	Self employed	Married	64	34	34								Positive	Fluconazole	Loss to follow-up	Yes	No
27	Female	Urban	Employed	Single	62	182		182							Positive	Fluconazole	Loss to follow-up	No	Yes
42	Female	Urban	Employed	Married	43.5	111			111						Positive	Fluconazole	Loss to follow-up	Yes	Yes
30	Female	Urban	Unemployed	Married	65	132				132					Positive	Fluconazole	Loss to follow-up	No	Yes
43	Female	Urban	Employed	Single	40.2	163		163							Positive	Flu,5FU,Amphotericin	Recovered	Yes	Yes
57	Male	Urban	Employed	Single	56	134	134								Positive	Fluconazole	Loss to follow-up	No	Yes
42	Female	Urban	Self employed	Single	52	371		371							Positive	Flu,5FU,Amphotericin	Recovered	Yes	No
34	Male	Urban	Self employed	Single		47	47								Positive	Fluconazole	Unknown	Yes	Yes
47	Female	Urban	Self employed	Married	57	126			126						Positive	Flu,5FU,Amphotericin	On treatment	No	Yes
30	Female	Urban	Employed	Single	45.4	130		130							Positive	Fluconazole	Loss to follow-up	No	No
36	Male	Urban	Self employed	Single	45	91		91							Positive	Fluconazole	Referred	Yes	No
38	Female	Urban	Self employed	Single	63.9	174		174							Positive	Fluconazole	Recovered	Yes	Yes
22	Female	Urban	Unemployed	Single	53.4	34		34							Positive	Fluconazole	Referred	No	Yes
30	Male	Urban	Employed	Single	62	222				222					Positive	Fluconazole	Loss to follow-up	Yes	Yes
56	Male	Urban	Self employed	Single	63.2	134			134						Positive	Fluconazole	Died	Yes	Yes
49	Male	Urban	Self employed	Married	51.5	79				79					Positive	Flu,5FU,Amphotericin	Unknown	No	Yes
47	Male	Urban	Self employed	Single	53.1	151			151						Positive	Fluconazole	Loss to follow-up	No	Yes
32	Male	Urban	Self employed	Married	61	160				160					Positive	Fluconazole	Recovered	No	Yes
34	Female	Urban	Employed	Single	48.4	62	62	171							Positive	Fluconazole	Recovered	No	Yes
56	Female	Urban	Employed	Single	56.8	123				123				tnd	Positive	Flu,5FU,Amphotericin	On treatment	No	Yes
63	Male	Urban	Employed	Married	63	178			178					tnd	Positive	Fluconazole	Recovered	No	Yes
40	Male	Urban	Employed	widow	70.5	84			84					33	Positive	Fluconazole	On treatment	No	Yes
41	Female	Urban	Unemployed	Married	59	20		20						tnd	Positive	Fluconazole	Loss to follow-up	No	Yes
47	Male	Urban	Self employed	Married	73	31		31							Positive	Fluconazole	Died	No	No
42	Male	Urban	Self employed	Married	76.5	173		200	173	290		94		tnd	Positive	Fluconazole	Recovered	No	No
44	Male	Urban	Employed	Married	45	334		334	564				66	tnd	Positive	Fluconazole	Recovered	No	Yes
33	Male	Urban	Self employed	Married	50.5	77		77	80					tnd	Positive	Fluconazole	Recovered	No	Yes
28	Female	Urban	Unemployed	Married	39.2	82	82							tnd	Positive	Fluconazole	Unknown	No	Yes
48	Male	Urban	Self employed	Married	59	18		18	158				tnd	32	Positive	Fluconazole	Died	No	Yes
23	Female	Urban	Employed	Single		36		36						tnd	Positive	Fluconazole	Loss to follow-up	No	Yes
42	Male	Urban	Employed	Married	49	67			67					tnd	Positive	Fluconazole	Loss to follow-up	No	Yes
33	Female	Urban	Unemployed	Single	52	177			177	307			138		Positive	Fluconazole	Loss to follow-up	No	No
38	Male	Urban	Employed	Married		22			22	<20					Positive	Fluconazole	Recovered	No	Yes
56	Female	Urban	Employed	Married		25			25					tnd	Positive	Fluconazole	Died	No	Yes
45	Male	Urban	Unemployed	Married	89	113			113				tnd		Positive	Fluconazole	Recovered	No	No
25	Male	Urban	Employed	Single		37			37					58	Positive	Fluconazole	Loss to follow-up	No	Yes
36	Female	Urban	Self employed	Single		256				256					Positive	Fluconazole	On treatment	No	Yes
37	Female	Urban	Self employed	Married		232			232	502					Positive	Fluconazole	Recovered	No	Yes
40	Female	Urban	Employed	widow		163				163					Positive	Fluconazole	Recovered	No	Yes
25	Female	Urban	Self employed	Married		206				206					Positive	Fluconazole	Recovered	No	Yes
27	Female	Urban	Employed	Single	50	36		36						tnd	Positive	Fluconazole	Recovered	No	Yes
